# Supplementary material for: No Short-Term Effects of Acromioclavicular Joint Augmentation in Acute Acromioclavicular Joint Stabilization Surgery: A Randomized Controlled Clinical Trial on 70 Patients
Source: J Clin Med. 2025 May 2;14(9):3161. doi: 10.3390/jcm14093161 (PMC12072358; doi:10.3390/jcm14093161)
Supplement: Supplementary file 1 [file jcm-14-03161-s001.zip]

Archive with 1 entries (1 files):
- jcm-3585875-supplementary.pdf
